# Supplementary material for: Mating modifies the expression of crucial oxidative-reductive transcripts in the pig oviductal sperm reservoir: is the female ensuring sperm survival?
Source: Front Endocrinol (Lausanne). 2023 Jun 7;14:1042176. doi: 10.3389/fendo.2023.1042176 (PMC10282951; doi:10.3389/fendo.2023.1042176)
Supplement: Supplementary file 3 [file Table_1.xlsx]

## Sheet: Data
		Cervix			Distal Uterus			Proximal Uterus			Utero-tubal Junction			Isthmus			Ampulla			Infundibulum
Gene Symbol		Fold Change	P-val		Fold Change	P-val		Fold Change	P-val		Fold Change	P-val		Fold Change	P-val		Fold Change	P-val		Fold Change	P-val
PRDX1		-1.08	0.4501		1.44	0.0198		1.06	0.735		-1.15	0.9924		-1.13	0.3068		-1.17	0.4918		-1.78	0.0285
PRDX2		1.06	0.6637		1.17	0.053		1.09	0.4247		-1.02	0.3522		1.01	0.8948		1.27	0.2308		-1.14	0.5806
PRDX3		1.07	0.288		1.4	0.0033		1.05	0.4565		-1.14	0.0869		-1.14	0.062		-1.32	0.0063		-1.39	0.0033
PRDX4		-1.08	0.6073		1.1	0.3366		-1.17	0.0738		-1.52	0.1608		-1	0.783		-1.16	0.1308		-1.78	0.0001
PRDX5		1.31	0.3332		1.19	0.1582		1.34	0.0697		1.11	0.5706		1.07	0.5029		1.22	0.2072		1.06	0.5368
SOD1		1.24	0.0666		1.49	0.0293		1.39	0.1307		-1.07	0.6225		1	0.4024		-1.35	0.0109		-1.3	0.0073
SOD2		1.31	0.2474		1.04	0.7085		1.28	0.4251		1.2	0.7426		1.26	0.0177		-1.06	0.2149		-1.06	0.5355
SOD3		-1.14	0.3551		-1.33	0.4853		1.02	0.9953		1.02	0.7272		1.06	0.5235		1.13	0.4525		1.06	0.1957
CAT		-1.18	0.5156		1.02	0.7258		-1.29	0.2048		-1.45	0.0147		-1.3	0.0117		-1.17	0.0833		-1.26	0.0162
ATOX1		1.08	0.7666		-1.09	0.1721		-1.08	0.3925		-1.16	0.2473		-1.27	0.2238		-1.32	0.0968		-1.86	0.0004
GLRX		-1.29	0.4148		1.06	0.4308		1.02	0.5987		1.16	0.5957		1.11	0.2424		1.17	0.1244		1.7	0.0295
GLRX2		-1.02	0.8364		1.23	0.1533		1.19	0.0597		1.14	0.4084		1.12	0.2792		-1.13	0.5855		-1.34	0.0415
GLRX3		1.22	0.1147		1.31	0.0283		1.02	0.7876		-1.06	0.5899		1.05	0.6779		-1.22	0.1797		-1.08	0.4303
GLRX5		1.03	0.7548		1.05	0.5317		1.13	0.1338		-1.21	0.0498		-1.09	0.1332		-1.04	0.0853		-1.06	0.1196
AVEN		-1.05	0.5536		-1.17	0.0605		-1.12	0.7359		-1.09	0.6053		1	0.9576		-1.15	0.442		-1.3	0.3737
CASP1; LOC100522887		-1.63	0.0549		-1.71	0.007		-2.14	0.0008		-1.15	0.128		-1.38	0.0071		-1.59	0.01		-1.14	0.2156
CASP14		-1.27			-1.16	0.2044		1.2	0.0395		-1.05	0.6505		-1	0.3863		-1.1	0.1377		1.02	0.2735
CASP2		-1.03	0.6383		1.44	0.0049		1.04	0.5228		-1.03	0.8096		1.15	0.6557		1.12	0.4025		1	0.9366
CASP3		-1.87	0.0002		-1.53	0.0087		-2.11	1.42e-05		-1.25	0.1509		-1.23	0.0176		-1.65	0.0043		-1.38	0.0224
CASP6		-1.12	0.5271		1.05	0.8902		-1.21	0.1861		1.01	0.3286		1.08	0.5407		-1.32	0.4133		1.09	0.1426
CASP8AP2		-1.16	0.8556		1.4	5.21e-05		-1.22	0.6049		1.16	0.5575		1.08	0.5156		-1.01	0.8736		1.12	0.4547
CASP9		-1.01	0.835		1.18	0.0126		1.08	0.2449		1.19	0.5435		1.18	0.0693		1.18	0.2183		1.07	0.6135
NDUFA1		1.32	0.1137		1.24	0.223		-1.11	0.7272		-1.2	0.0478		-1.18	0.3801		-1.08	0.1328		-1.24	0.1599
NDUFA10		1.05	0.4711		1.4	0.0087		1.16	0.0279		-1.08	0.226		-1.07	0.8901		1.01	0.8895		-1.26	0.0163
NDUFA12		1.21	0.0438		1.26	0.0362		1.08	0.6141		1.06	0.2306		1.58	0.0083		-1.06	0.7729		-1.22	0.022
NDUFA13		-1.01	0.9392		1.1	0.1419		-1.03	0.6122		-1.12	0.2337		1.06	0.7175		1.13	0.6515		-1.33	0.0241
NDUFA2		1.06	0.5762		1.17	0.0348		-1.03	0.6412		-1.12	0.2792		-1.12	0.5299		1.16	0.9434		-1.24	0.5671
NDUFA3		1.21	0.0439		1.12	0.2348		1.07	0.1902		-1.11	0.3118		-1.1	0.4243		1.18	0.9971		-1.04	0.6974
NDUFA4L2; LOC100627009		-1.28	0.0782		-1.37	0.0442		1.01	0.4406		1.04	0.7397		-1.1	0.6556		-1.18	0.8241		-1.26	0.016
NDUFA5		1.17	0.1905		1.22	0.0428		-1.08	0.3599		1.06	0.4926		1.07	0.9193		-1.1	0.0723		-1.09	0.1107
NDUFA6		1.35	0.036		-1.05	0.9312		1.03	0.7615		1.14	0.3815		1.19	0.6031		1.2	0.1718		1.02	0.7882
NDUFA7		1.06	0.549		1.44	0.0782		1.13	0.6548		-1.21	0.0621		-1.13	0.2669		-1.27	0.1604		-1.49	0.0382
NDUFA8		1.12	0.3861		1.28	0.0197		1.35	0.0221		-1.13	0.6696		-1.06	0.3095		-1	0.8095		-1.38	0.0087
NDUFA9		-1.12	0.7401		1.15	0.2778		1.04	0.334		-1.06	0.1685		-1.07	0.5836		-1.25	0.15		-1.28	0.084
NDUFAB1		1.06	0.2141		1.39	0.0322		1.21	0.0843		-1.08	0.2957		-1.02	0.7235		-1.19	0.0509		-1.32	0.0436
NDUFAF1		1.27	0.0137		1.21	0.0031		1.15	0.2201		1.05	0.5489		-1	0.9894		1.05	0.8126		-1	0.8494
NDUFAF3		1.16	0.0584		1	0.2243		-1.02	0.7194		-1.07	0.4552		-1.06	0.8139		-1.03	0.5577		-1.17	0.2219
NDUFAF4		-1.4	0.5995		1.18	0.1656		1.11	0.8976		-1.17	0.2895		-1.23	0.1663		-2.18	0.0013		-2.06	0.0247
NDUFAF6		1.25	0.1282		1.46	0.0145		1.2	0.1887		-1.02	0.3074		-1.23	0.1784		-1.16	0.1681		-1.02	0.7212
NDUFAF7		1.34	0.0801		1.35	0.04		1.38	0.024		1.16	0.0329		1.26	0.0404		-1.09	0.7694		1.01	0.9724
NDUFB1		1.16	0.1053		1.14	0.1729		-1.09	0.5502		-1.35	0.0265		-1.5	0.043		-1.34	0.0235		-1.69	0.0021
NDUFB2		1.05	0.7091		1.18	0.236		1.01	0.8934		-1.19	0.0548		-1.13	0.1152		-1.09	0.2958		-1.2	0.0339
NDUFB3		1.08	0.3144		1.17	0.1631		-1.07	0.8371		-1.08	0.2591		-1.08	0.3919		-1.32	0.0124		-1.3	0.0121
NDUFB5		1.06	0.9688		-1.02	0.7074		-1.12	0.2381		-1.23	0.2179		-1.45	0.0067		-1.12	0.0734		-1.24	0.0263
NDUFB6		1.36	0.0508		1.44	0.0194		1.16	0.3466		1.06	0.6097		1.03	0.8933		-1.07	0.1691		-1.32	0.062
NDUFB7		1.11	0.3843		1.32	0.0816		1.13	0.1177		-1.09	0.2387		-1.12	0.2531		1.1	0.5715		-1.39	0.0612
NDUFB8		1.01	0.941		1.25	0.0848		-1.2	0.6183		-1.11	0.3139		-1.01	0.8153		-1.02	0.8194		-1.29	0.0249
NDUFB9		1.1	0.2243		1.1	0.149		1.14	0.3058		-1.14	0.4093		1.05	0.6913		-1.13	0.869		-1.18	0.2669
NDUFC1		1.06	0.5505		1.01	0.2902		1.05	0.7966		-1.22	0.2481		1.03	0.6747		-1.21	0.4162		-1.15	0.0373
NDUFC2		1.47	0.0739		1.2	0.0472		1.16	0.4011		1.27	0.6381		1.16	0.253		-1.32	0.5382		-1.24	0.1134
NDUFS1		-1.04	0.6719		1.16	0.0547		1.09	0.7415		-1.04	0.885		-1.11	0.8093		-1.21	0.061		-1.16	0.0635
NDUFS2		1.04	0.588		1.13	0.0963		-1.01	0.8994		-1.05	0.6068		1.09	0.3681		1.04	0.707		-1.12	0.0825
NDUFS3		1.2	0.0569		1.47	0.0032		1.18	0.0705		-1.05	0.4601		-1.04	0.9234		-1.09	0.1481		-1.49	0.0046
NDUFS4		1.27	0.0371		1.09	0.4457		-1.03	0.4557		-1.11	0.4057		-1.04	0.5723		-1.1	0.2867		-1.2	0.1514
NDUFS5		1.15	0.0893		1.14	0.1162		1.14	0.1785		-1.13	0.0777		-1.02	0.6959		-1.01	0.7506		-1.15	0.1086
NDUFS6		1.32	0.0651		1.22	0.0716		1.29	0.0129		-1.02	0.6421		1.02	0.8014		1.17	0.0831		-1.15	0.5813
NDUFS8		1.03	0.9498		1.21	0.1433		1.14	0.1397		-1.14	0.2377		-1.07	0.6988		-1.07	0.4522		-1.25	0.1527
NDUFV1		1.12	0.5075		1.29	0.0321		1.36	0.0119		-1.17	0.3434		-1.12	0.5703		-1.18	0.0533		-1.36	0.1524
NDUFV2		1	0.8294		1.07	0.4602		-1.05	0.6831		-1.15	0.1106		-1.08	0.3295		-1.14	0.0951		-1.16	0.0568
PR		-2.33	0.0028		-1.56	0.0675		-1.68	0.0174		-1.94	0.0025		-5.03	6.24e-05		-3.11	0.0021		-4.91	0.0002
ER		-1.1	0.46		-1.16	0.0592		-1.54	0.0061		-1.69	0.0014		-2.62	1.8e-05		-1.54	0.0132		-1.85	0.0018
